# Supplementary material for: Hygienic Behavior of Apis mellifera and Its Relationship with Varroa destructor Infestation and Honey Production in the Central Highlands of Ecuador
Source: Insects. 2021 Oct 25;12(11):966. doi: 10.3390/insects12110966 (PMC8619998; doi:10.3390/insects12110966)
Supplement: Supplementary file 1 [file insects-12-00966-s001.zip]

Archive with 1 entries (1 files):
- insects-1379681-supplementary.xlsx
