# Supplementary material for: Hygienic Behavior of Apis mellifera and Its Relationship with Varroa destructor Infestation and Honey Production in the Central Highlands of Ecuador
Source: Insects. 2021 Oct 25;12(11):966. doi: 10.3390/insects12110966 (PMC8619998; doi:10.3390/insects12110966)
Supplement: Supplementary file 1 [file insects-12-00966-s001.zip › insects-1379681-supplementary.xlsx]

## Sheet: Hoja1
					Hygienic behavior									Infestation Rates
Province	Apiary	Beehive	Altitude	Altitude coded	HB1	HB2	HB3	average HB	Average coded HB	Coded HB1	Coded HB2	Coded HB3	Production	IR1	IR2	IR3	average IR	Coded IR1	Coded IR2	Coded IR3
1	1	1	2607	1	79	90	82.5	84	2	2	3	2	30	12.9	0.8	5.1	6.27	3	1	2
1	1	2	2607	1	50	67.5	47.5	55.3	2	1	2	1	27	10.6	5	8	7.87	3	1	2
1	1	3	2607	1	79	92.5	90	87.3	3	2	3	3	34	4.6	6.8	5.1	5.5	1	2	2
1	1	4	2607	1	81.5	92	89	87.7	3	2	3	3	30	0.7	3.8	5.5	3.33	1	1	2
1	1	5	2607	1	81	92	59.5	77.7	2	2	3	2	30	2.3	4.5	3.8	3.53	1	1	1
1	2	1	2879	2	81	78.5	91.5	84	2	2	2	3	24	1.9	3.1	7.3	4.1	1	1	2
1	2	2	2879	2	82	86.5	69.5	79.7	2	2	3	2	17	9.8	2.9	1.8	4.83	2	1	1
1	2	3	2879	2	80	83.5	73.5	79.3	2	2	2	2	21	12.5	4.7	3.9	7.03	3	1	1
1	2	4	2879	2	93	84.5	90.5	89.7	3	3	2	3	28	4.3	4.1	4.2	4.2	1	1	1
1	2	5	2936	2	66	85.5	73	75	2	2	3	2	22	8.3	4.7	4.5	5.83	2	1	1
1	3	1	2936	2	69.5	90.5	88	83	2	2	3	3	25	6.8	3.7	6	5.5	2	1	2
1	3	2	2936	2	70.5	77.5	68	72.3	2	2	2	2	27	4.4	1.7	6	4.03	1	1	2
1	3	3	2936	2	76.5	73.5	91	80.7	2	2	2	3	24	3	2.3	6.8	4.03	1	1	2
1	3	4	2936	2	62.5	76.5	69	69.7	2	2	2	2	15	5.5	1.4	6.5	4.47	2	1	2
1	3	5	2936	2	89.5	91.5	75.5	86	3	3	3	2	22	1.1	2.1	10	4.4	1	1	2
1	4	1	3047	3	84.5	52	74.5	70.7	2	2	2	2	23	1.6	6.7	4.5	4.27	1	2	1
1	4	2	3047	3	73	76.5	91.5	80.7	2	2	2	3	23	12.9	4.2	5.4	7.5	3	1	2
1	4	3	3047	3	87.5	86.5	81.5	85.7	3	3	3	2	25	4.3	4.8	7.4	5.5	1	1	2
1	4	4	3047	3	76.5	68.5	60	68.7	2	2	2	2	22	6.1	4.3	2.7	4.37	2	1	1
1	4	5	3047	3	82.5	57.5	42	61	2	2	2	1	21	3.7	4	12	6.57	1	1	3
1	5	1	3279	3	94.5	92.5	90.5	93	3	3	3	3	36	0.6	0	3.8	1.47	1	1	1
1	5	2	3279	3	60.5	73.5	85	73.3	2	2	2	3	24	2.6	4.3	3.7	3.53	1	1	1
1	5	3	3279	3	89.5	89.5	71.5	84	2	3	3	2	28	0	3.8	3.6	2.47	1	1	1
1	5	4	3279	3	80	94	83	85.7	3	2	3	2	32	0	7.5	3.5	3.67	1	2	1
1	5	5	3279	3	90	91.5	81.5	88	3	3	3	2	30	0.9	2.6	3.1	2.2	1	1	1
1	6	1	3125	3	90	88	72.5	83.7	2	3	3	2	28	2	2.8	4	2.93	1	1	1
1	6	2	3125	3	89.5	82	50.5	74.3	2	3	2	2	22	1.3	0.5	3.4	1.73	1	1	1
1	6	3	3125	3	90	86	40	72	2	3	3	1	23	0	1.7	3.7	1.8	1	1	1
1	6	4	3125	3	81	82	78	80.3	2	2	2	2	25	0	4	3.4	2.47	1	1	1
1	6	5	3125	3	90.5	87	84	87.3	3	3	3	2	30	2.8	1.7	3.6	2.7	1	1	1
2	7	1	2939	2	82	71	77	76.7	2	2	2	2	23	2.4	0.5	3.7	2.2	1	1	1
2	7	2	2939	2	86	90	82.5	86.3	3	3	3	2	26	1.5	3.7	2.3	2.5	1	1	1
2	7	3	2939	2	82.5	76.5	72	77.3	2	2	2	2	22	1.5	1.1	4.5	2.37	1	1	1
2	7	4	2939	2	80.5	84	77	80.7	2	2	2	2	25	0.6	1.3	2.7	1.53	1	1	1
2	7	5	2939	2	86.5	94.5	89.5	90.7	3	3	3	3	30	1	1	1.6	1.2	1	1	1
2	8	1	2727	1	88.5	97	96.5	94.3	3	3	3	3	21	0.4	1.4	4.5	2.1	1	1	1
2	8	2	2727	1	99	97	90	95.3	3	3	3	3	19	1.4	3.1	4.4	2.97	1	1	1
2	8	3	2727	1	96	96	97.5	96.7	3	3	3	3	16	0	1.6	3.8	1.8	1	1	1
2	8	4	2727	1	94.5	98	94.5	96	3	3	3	3	18	0	1.6	4.8	2.13	1	1	1
2	8	5	2727	1	94.5	95	95.5	95.3	3	3	3	3	13	0.3	0.9	4.3	1.83	1	1	1
2	9	1	2967	2	65	91.5	92	83	2	2	3	3	27	1	1.3	2.8	1.7	1	1	1
2	9	2	2967	2	64	85	94.5	81.3	2	2	3	3	24	0	0.4	2.2	0.87	1	1	1
2	9	3	2967	2	83	69.5	72	75	2	2	2	2	23	3.2	2.2	2.2	2.53	1	1	1
2	9	4	2967	2	70	79	95.5	81.7	2	2	2	3	25	4.1	5.4	2.3	3.93	1	2	1
2	9	5	2967	2	50.5	68.5	87.5	69.3	2	2	2	3	20	0.4	1.5	2.7	1.53	1	1	1
2	10	1	3205	3	56	86	81.5	74.7	2	2	3	2	22	3.1	2.2	4.2	3.17	1	1	1
2	10	2	3205	3	73	84.5	92	83.3	2	2	2	3	26	3.7	2	5.7	3.8	1	1	2
2	10	3	3205	3	90	90.5	77	86	3	3	3	2	28	0.8	1.8	4.4	2.33	1	1	1
2	10	4	3205	3	93.5	90.5	79.5	88.3	3	3	3	2	31	0.3	1.9	5.3	2.5	1	1	2
2	10	5	3205	3	88.5	86.5	69	81.7	2	3	3	2	25	1.7	2.1	8.8	4.2	1	1	2
2	11	1	3262	3	81.5	81	69	77.3	2	2	2	2	24	2.6	0	3.7	2.1	1	1	1
2	11	2	3262	3	74	53.5	51	59.7	2	2	2	2	20	2.4	1.2	3.6	2.4	1	1	1
2	11	3	3262	3	81	80.5	65.5	76	2	2	2	2	22	2.2	1.8	3.7	2.57	1	1	1
2	11	4	3262	3	75	86.5	66.5	76.3	2	2	3	2	23	1.9	10.2	3.2	5.1	1	3	1
2	11	5	3262	3	81.5	87	76	81.7	2	2	3	2	28	2.1	1	3.2	2.1	1	1	1
2	12	1	2834	2	70	84	93	82.3	2	2	2	3	28	3.1	0	4.4	2.5	1	1	1
2	12	2	2834	2	84.5	90	87	87.3	3	2	3	3	25	4.6	0.3	4.9	3.27	1	1	1
2	12	3	2834	2	61.5	62	52	58.7	2	2	2	2	19	2.7	0	4.6	2.43	1	1	1
2	12	4	2834	2	55	82	84	73.7	2	2	2	2	18	6	0.6	5.3	3.97	2	1	2
2	12	5	2834	2	58	74.5	75	69.3	2	2	2	2	15	5.7	0.8	5	3.83	2	1	1
2	13	1	2870	2	48	73.5	83	68.3	2	1	2	2	24	6.4	4.2	4.3	4.97	2	1	1
2	13	2	2870	2	71	82	85	79.3	2	2	2	3	28	2.3	2.4	3.5	2.73	1	1	1
2	13	3	2870	2	75.5	91.5	92.5	87	3	2	3	3	30	3.3	2.6	3.4	3.1	1	1	1
2	13	4	2870	2	47.5	80.5	85	71.3	2	1	2	3	23	7.7	9.3	4.9	7.3	2	2	1
2	13	5	2870	2	76	92	93.5	87.3	3	2	3	3	30	3.9	2.8	3.2	3.3	1	1	1
2	14	1	2616	1	78.5	91.5	81.5	84.3	2	2	3	2	28	2.9	1.8	2.8	2.5	1	1	1
2	14	2	2616	1	70.5	94.5	91	85.7	3	2	3	3	24	4.3	1.3	3.3	2.97	1	1	1
2	14	3	2616	1	86	92.5	84.5	88	3	3	3	2	28	2	1	5.8	2.93	1	1	2
2	14	4	2616	1	81	88.5	86	85.3	3	2	3	3	29	2	0.8	4.3	2.37	1	1	1
2	14	5	2616	1	83	92.5	76.5	84.3	2	2	3	2	28	3	0.9	3.1	2.33	1	1	1
2	15	1	2863	2	39.5	95	90	75	2	1	3	3	28	9.1	1.7	2.9	4.57	2	1	1
2	15	2	2863	2	57.5	93.5	89.5	80.7	2	2	3	3	25	5.9	2	1.7	3.2	2	1	1
2	15	3	2863	2	47	97.5	76.5	74	2	1	3	2	28	8.6	1.7	3.4	4.57	2	1	1
2	15	4	2863	2	44.5	50.5	57.5	51.3	2	1	2	2	32	8.8	2.1	2.7	4.53	2	1	1
2	15	5	2863	2	72	90	77.5	80	2	2	3	2	30	5.2	1.6	4	3.6	2	1	1
